# Supplementary material for: eHealth and Web-Based Interventions for Informal Carers of People With Dementia in the Community: Umbrella Review
Source: J Med Internet Res. 2022 Jul 22;24(7):e36727. doi: 10.2196/36727 (PMC9356334; doi:10.2196/36727)
Supplement: Multimedia Appendix 1 [file jmir_v24i7e36727_app1.xlsx]

## Sheet: CCA Matrix
Leng et al. 2020	Deeken et al. 2019	Hopwood et al. 2018	Boots et al. 2013	Egan et al. 2018	Jackson et al. 2016	Lucero et al. 2019	Pleasant et al. 2020	Scott et al. 2015	Waller et al. 2017	Zhao et al. 2019	Etxeberria et al. 2020	Frias et al. 2019	Godwin et al. 2013	Kishita et al. 2018	Klimova et al. 2019	Parra-Vidales et al. 2017	Powell et al. 2008	Lee 2015	Thompson et al. 2007	McKechnie et al. 2014
Beauchamp et al., 2005	Beauchamp et al., 2005	Beauchamp et al., 2005	Beauchamp et al., 2005	Beauchamp et al., 2005			Beauchamp et al., 2005	Beauchamp et al., 2005	Beauchamp et al., 2005	Beauchamp et al., 2005		Beauchamp et al., 2005	Beauchamp et al., 2005							Beauchamp 2005
Kajiyama et al., 2013	Kajiyama et al., 2013	Kajiyama et al., 2013		Kajiyamaet al., 2013	Kajiyama et al., 2013	Kajiyama et al., 2013	Kajiyama et al., 2013	Kajiyama et al., 2013		Kajiyama et al., 2013		Kajiyama et al., 2013			Kajiyama et al., 2013	Kajiyama et al., 2013
Cristancho-Lacroix et al., 2015	Cristancho-Lacroix et al., 2015	Cristancho-Lacroix et al., 2015		Cristancho-Lacroix et al., 2015			Cristancho-Lacroix et al., 2015		Cristancho-Lacroix et al., 2015	Cristancho-Lacroix et al., 2015	Cristancho-Lacroix et al., 2015			Cristancho-Lacroix et al., 2015		Cristancho-Lacroix et al., 2015
Blom et al., 2015	Blom et al., 2015	Blom et al., 2015		Blom et al., 2015	Blom et al., 2015		Blom et al., 2015		Blom et al., 2015	Blom et al., 2015	Blom et al., 2015			Blom et al., 2015
Brennan et al., 1995	Brennan et al., 1995	Brennan et al., 1995	Brennan et al., 1995	Brennan et al., 1995		Brennan et al., 1995			Brennan et al., 1995				Brennan et al., 1995				Brennan et al., 1995		Brennan et al., 1995
Hattink et al., 2015	Hattink et al., 2015	Hattink et al., 2015		Hattink et al., 2015			Hattink et al., 2015			Hattink et al., 2015	Hattink et al., 2015	Hattink et al., 2015			Hattink et al., 2015
	Mahoney et al., 2003				Mahoney et al., 2003	Mahoney et al., 2003			Mahoney et al., 2003				Mahoney et al., 2003				Mahoney et al., 2003	Mahoney et al., 2003	Mahoney et al., 2003	Mahoney et al., 2003
	Eisdorfer et al., 2003				Eisdorfer et al., 2003				Eisdorfer et al., 2003				Eisdorfer et al., 2003				Eisdorfer et al., 2003		Eisdorfer et al., 2003	Eisdorfer et al., 2003
	Finkel et al., 2007				Finkel et al., 2007				Finkel et al., 2007				Finkel et al., 2007	Finkel et al., 2007			Finkel et al., 2007			Finkel 2007
		Marziali & Donahue, 2006		Marziali & Donahue, 2006					Marziali & Donahue, 2006								Marziali & Donahue, 2006	Marziali & Donahue 2006		Marziali & Donahue 2006
		Ver Der Roest et al., 2010	Ver Der Roest et al., 2010				Van der Roest et al., 2010		Van der Roest et al., 2010							Van der Roest et al., 2010				Van der Roest 2010
		Marziali & Garcia, 2011	Marziali & Garcia, 2011						Marziali & Garcia, 2011							Marziali & Garcia, 2011		Marziali & Garcia 2011		Marziali & Garcia 2011
Torkamani et al., 2014	Torkamani et al., 2014				Torkamani et al., 2014				Torkamani et al., 2014	Torkamani et al., 2014	Torkamani et al., 2014										60
Núñez-Naveira et al., 2016	Núñez-Naveira et al., 2016	Núñez-Naveira et al., 2016							Núñez-Naveira et al., 2016		Núñez-Naveira et al., 2016				Núñez-Naveira et al., 2016						61
	Gallagher-Thompson et al., 2010					Gallagher-Thompson et al., 2010		Gallagher-Thompson et al., 2010						Gallagher-Thompson et al., 2010						Gallagher-Thompson 2010
	Lai et al., 2013		Lai et al., 2013	Lai et al., 2013					Lai et al., 2013							Lai et al., 2013
	Tremont et al., 2008					Tremont et al., 2008			Tremont et al., 2008			Tremont et al., 2008		Tremont et al., 2008
		Chui et al., 2009	Chui et al., 2009		Chiu et al., 2009													Chui et al., 2009		Chui et al., 2009
		Lewis et al., 2010	Lewis et al., 2010													Lewis et al., 2010				Lewis et al., 2010
		Glueckauf et al., 2004	Glueckauf et al., 2004														Glueckauf et al., 2004			Glueckauf 2004
Van Meirlo et al., 2015		Van Meirlo et al., 2015							Van Meirlo et al., 2015		Van Meirlo et al., 2015
		Pagán- Ortiz et al., 2014					Pagán- Ortiz et al., 2014		Pagán- Ortiz et al., 2014		Pagán- Ortiz et al., 2014
	Martindale- Adams et al., 2013					Martindale- Adams et al., 2013			Martindale- Adams et al., 2013					Martindale- Adams et al., 2013
	Chang, 1999				Chang, 1999	Chang, 1999			Chang et al., 1999
	Connell & Janevic, 2009				Connell & Janevic, 2009	Connell & Janevic, 2009			Connell & Janevic, 2009
	Kwok et al., 2013				Kwok et al., 2013							Kwok et al., 2013		Kwok et al., 2013
	Tremont et al., 2015					Tremont et al., 2015			Tremont et al., 2015
	Glueckauf et al., 2007								Glueckauf et al., 2007					Glueckauf et al., 2007
	Czaja et al., 2013				Czaja et al., 2013				Czaja et al., 2013
	Goodman & Pynoos, 1990								Goodman & Pynoos, 1990										Goodman et al., 1990
Kales et al., 2018	Kales et al., 2018										Kales et al., 2018
Hicken et al., 2017	Hicken et al., 2017										Hicken et al., 2017
	Gant et al., 2007				Gant et al., 2007	Gant et al., 2007
			Ducharme et al., 2011				Ducharme et al.,2011									Ducharme et al., 2011
		Hicken et al., 2016							Hicken et al., 2016
		Kwok et al., 2014			Kwok et al., 2014
		Pot et al., 2015													Pot et al., 2015
			Torp et al., 2008																	Torp 2008
		Marziali et al., 2006															Marziali et al., 2006
	Au et al., 2014								Au et al., 2014
									Mahoney, 2001								Mahoney et al., 2001
	Steffen & Gant, 2016								Steffen, 2016
					Wilz et al., 2011				Wilz et al., 2011
	Au, 2015								Au, 2015
	Winter & Gitlin, 2007								Winter & Gitlin, 2007
	Steffen, 2000							Steffen, 2000
	Glueckauf et al., 2012				Glueckauf et al., 2012
													Bass et al., 1998				Bass et al., 1998
													Casper et al., 1995				Casper et al., 1995
		Hattink et al., 2016
							Griffiths et al., 2016
		Davis et al., 2015
		Boots et al., 2016
		Boots et al., 2017
							Gaugler et al., 2015
		Fowler et al., 2016
		Lorig et al., 2013
		Schaller et al., 2015
		Schaller et al., 2016
		Marziali et al., 2018
		Bass et al., 1998
		Kovaleva et al., 2017
		Griffiths et al., 2018
		Span et al., 2015
		Austrom et al., 2015
		Dam et al., 2017
		McKechnie et al., 2014
		O'Conner et al., 2014
		Jajor et al., 2016
		Rentz & Von Hoene, 2010
		Weitzman et al., 2008
		Kajiyama et al., 2018
									Davis et al., 2011
									Van Meirlo et al., 2012
									Wilz & Soellner, 2015
									Wray et al., 2010
	Mavandadi et al., 2017
	Wilz et al., 2018
					Davis et al., 2004
					Chodosh et al., 2015
					Gallagher-Thompson et al., 2007
					Tremont et al., 2014
					Judge et al., 2011
					Lykens et al., 2014
					Strawn et al., 1998
												Kuo et al., 2016
												Hatch et al., 2013
													Gitlin et al., 2003
												Gitlin et al., 2010
							Rosen et al., 2002
							Pleasant et al., 2016
							Irvine et al., 2007
							Irvine et al., 2012a
							Irvine et al., 2012b
							Irvine et al., 2013
							Hobday et al., 2010a
							Hobday et al., 2010b
Possin et al., 2019
Williams et al., 2019
Duggleby et al., 2018
Gustafonet al., 2019
Metcalfe et al., 2019
Meichsner et al., 2019
														Liddle et al., 2012
						Bass et al., 2003
																	Glueckauf et al., 2003
																	Payton et al., 1995
																	Czaja & Rubert, 2002
																	Bank et al., 2006
																	McClendon et al., 1998
						Winter & Gitlin, 2006
			Coulehan, 2011
			Kelly, 2004
											Zimmerman et al., 2018
															Ho et al., 2015
															Wijma et al., 2018
																				Magnusson et al. 2005
																				Rosen et al., 2003
																		Nichols et al., 2011

## Sheet: Individual scores
	Leng et al. 2020	Deeken et al. 2019	Hopwood et al. 2018	Boots et al. 2013	Egan et al. 2018	Jackson et al. 2016	Lucero et al. 2019	Pleasant et al. 2020	Scott et al. 2015	Waller et al. 2017	Zhao et al. 2019	Etxeberria et al. 2020	Frias et al. 2019	Godwin et al. 2013	Kishita et al. 2018	Klimova et al. 2019	Parra-Vidales et al. 2017	Powell et al. 2008	Lee 2015	Thompson et al. 2007	McKechnie et al. 2014
Leng et al. 2020
Deeken et al. 2019	0.25
Hopwood et al. 2018	0.16	0.11
Boots et al. 2013	0.07	0.07	0.16
Egan et al. 2018	0.32	0.21	0.17	0.18
Jackson et al. 2016	0.08	0.28	0.07	0.03	0.07
Lucero et al. 2019	0.07	0.29	0.04	0.04	0.11	0.17
Pleasant et al. 2020	0.17	0.11	0.14	0.11	0.24	0.05	0.03
Scott et al. 2015	0.11	0.12	0.05	0.07	0.2	0.04	0.14	0.1
Waller et al. 2017	0.16	0.49	0.17	0.12	0.17	0.19	0.18	0.11	0.03
Zhao et al. 2019	0.35	0.18	0.12	0.06	0.56	0.12	0.06	0.26	0.25	0.11
Etxeberria et al. 2020	0.42	0.19	0.14	0	0.2	0.07	0	0.17	0	0.16	0.33
Frias et al. 2019	0.14	0.14	0.07	0.05	0.23	0.07	0.11	0.13	0.2	0.05	0.27	0.06
Godwin et al. 2013	0.09	0.14	0.04	0.11	0.14	0.11	0.11	0.04	0.09	0.14	0.08	0	0.07
Kishita et al. 2018	0.08	0.24	0.04	0	0.13	0.11	0.17	0.08	0.08	0.16	0.15	0.12	0.13	0.06
Klimova et al. 2019	0.15	0.11	0.12	0	0.17	0.04	0.06	0.09	0.11	0.03	0.2	0.14	0.17	0	0
Parra-Vidales et al. 2017	0.09	0.08	0.12	0.36	0.25	0.04	0.06	0.19	0.1	0.11	0.18	0.06	0.07	0	0.07	0.08
Powell et al. 2008	0.03	0.09	0.08	0.08	0.1	0.09	0.08	0	0	0.14	0	0	0	0.35	0.04	0	0
Lee 2015	0	0.03	0.07	0.13	0.08	0.08	0.06	0	0	0.08	0	0	0	0.08	0	0	0.09	0.11
Thompson et al. 2007	0.05	0.12	0.02	0.07	0.09	0.08	0.14	0	0	0.12	0	0	0	0.33	0	0	0	0.19	0.13
McKechnie et al. 2014	0.03	0.12	0.15	0.37	0.1	0.13	0.08	0.07	0.13	0.17	0.05	0	0.05	0.22	0.1	0	0.17	0.21	0.27	0.13
